# Supplementary material for: Yolk–Shell Silicon–Carbon Anodes with Interconnected N-Doped Carbon Networks for Stable Lithium-Ion Storage
Source: Materials (Basel). 2026 May 28;19(11):2286. doi: 10.3390/ma19112286 (PMC13257925; doi:10.3390/ma19112286)
Supplement: Supplementary file 1 [file materials-19-02286-s001.zip]

Archive with 1 entries (1 files):
- materials-4332985-supplementary.pdf
